# Supplementary material for: Transcription factor Sp4 is required for hyperalgesic state persistence
Source: PLoS One. 2019 Feb 27;14(2):e0211349. doi: 10.1371/journal.pone.0211349 (PMC6392229; doi:10.1371/journal.pone.0211349)
Supplement: S1 File — (XLSX) [file pone.0211349.s001.xlsx]

## Sheet: Fig 1
Figure 1
A								C
L4	SP4(+) and Peri(+)	Peri (+)	SP4(+) and NF200(+)	NF200(+)	SP4(+) and Peri(+)/Peri(+)	SP4(+) and NF200(+)/NF200(+)		L4	SP4(+) and Peri(+)	Peri (+)	SP4(+) and NF200(+)	NF200(+)	SP4(+) and Peri(+)/Peri(+)	SP4(+) and NF200(+)/NF200(+)
13	183	198	21	150	92.4242	14		12	207	226	18	130	91.5929	13.8462
14	155	167	13	95	92.8144	13.6842		13	179	198	18	116	90.404	15.5172
22	132	141	17	58	93.617	29.3103		15	53	62	5	41	85.4839	12.1951
23	51	76	6	36	67.1053	16.6667		22	40	45	6	36	88.8889	16.6667
L5								L5
12	119	132	5	78	90.1515	6.41026		12	56	64	6	43	87.5	13.9535
13	170	188	8	103	90.4255	7.76699		13	80	88	8	75	90.9091	10.6667
21	162	169	17	80	95.858	21.25		23	62	67	5	41	92.5373	12.1951
22	117	128	8	48	91.4062	16.6667		31	51	57	4	33	89.4737	12.1212
B								D
L4								L4
14	148	159	5	55	93.0818	9.09091		12	132	138	13	84	95.6522	15.4762
21	109	124	6	55	87.9032	10.9091		13	165	172	15	78	95.9302	19.2308
22	85	100	4	52	85	7.69231		14	185	190	25	95	97.3684	26.3158
24	99	106	11	55	93.3962	20		21	126	138	12	70	91.3043	17.1429
L5								L5
13	192	205	5	98	93.6585	5.10204		13	169	180	10	85	93.8889	11.7647
22	132	142	9	72	92.9577	12.5		14	119	148	11	88	80.4054	12.5
23	131	140	12	89	93.5714	13.4831		15	132	143	22	83	92.3077	26.506
24	129	143	9	67	90.2098	13.4328		24	136	147	15	68	92.517	22.0588
SUM	2114	2318	156	1191					1892	2063	193	1166
total	SP4(+) and Peri(+)	Peri(+)	SP4(+) and Peri(+)/Peri(+)
	4006	4381	0.914
	n=4
	SP4(+) and NF200(+)	NF200(+)	SP4(+) and NF200(+)/NF200(+)
	349	2357	0.148

## Sheet: Fig 2A
Figure 2A - Sp1 Data
	WT	WT	WT	WT	WT	WT	Sp4KD	Sp4KD	Sp4KD	Sp4KD	Sp4KD	Sp4KD
Sp1	1.50014	0.914168	0.655151	1.03876	1.05317	1.01739	1.37239	1.34064	0.707032	1.59537	1.35095	1.16013
Figure 2A - Sp1 Stat
Table Analyzed	Copy of 20181119+1204 (final)
Column B	Sp4KD
vs.	vs.
Column A	WT
Unpaired t test
P value	0.2069
P value summary	ns
Significantly different (P < 0.05)?	No
One- or two-tailed P value?	Two-tailed
t, df	t=1.349 df=10
How big is the difference?
Mean ± SEM of column A	1.03 ± 0.1119, n=6
Mean ± SEM of column B	1.254 ± 0.1232, n=6
Difference between means	0.2246 ± 0.1665
95% confidence interval	-0.1463 to 0.5955
R squared (eta squared)	0.1541
F test to compare variances
F, DFn, Dfd	1.212, 5, 5
P value	0.8379
P value summary	ns
Significantly different (P < 0.05)?	No
Figure 2A - Sp3 & Sp4 Data
Housekeeping Gene	Sample		Ct triplicates				Ct Mean	Ct SD		Gene of Interest	Sample		Ct triplicates				Ct Mean	Ct SD		∆Ct	∆Ct Calibrator Mean	∆∆Ct		RQ		RQ Mean	RQ SD	RQ S.E.
GAPDH	Set 1 WT 376	19.9391	19.5288	19.6515		19.7065	0.210626		Sp4Transnetyx	Set 1 WT 376	29.6744	29.7224	29.6659		29.6876	0.0304732		9.98111	10.3686	-0.387528		1.30815		1.01905	0.251009	0.248651
	Set 2 WT 378	18.0103	18.0537	18.0972		18.0537	0.0434075			Set 2 WT 378	28.7862	28.6365	28.5147		28.6458	0.136006		10.5921		0.223411		0.856538
	Set 3 WT 364	17.9625	17.8442	17.9187		17.9085	0.0597649			Set 3 WT 364	28.3841	28.4689	28.4707		28.4412	0.0494943		10.5328		0.164117		0.892474
GAPDH	Set 1 WT 376	19.9391	19.5288	19.6515		19.7065	0.210626		Sp3-2	Set 1 WT 376	34.9681	35.4111	35.3057		35.2283	0.231423		15.5219		5.15322		0.0281014		0.0179693	0.00908677	0.0677865
	Set 2 WT 378	18.0103	18.0537	18.0972		18.0537	0.0434075			Set 2 WT 378	34.2092	34.6069	34.552		34.456	0.215499		16.4023		6.03366		0.0152646
	Set 3 WT 364	17.9625	17.8442	17.9187		17.9085	0.0597649			Set 3 WT 364	34.6817	34.9387	34.9141		34.8448	0.14183		16.9363		6.56771		0.010542
GAPDH	Set 1 Sp4KD 375	19.4826	19.6593	19.4582		19.5334	0.109749		Sp4Transnetyx	Set 1 Sp4KD 375	30.8368	30.8537	30.6461		30.7789	0.115267		11.2455		0.876882		0.544543		0.442785	0.0911648	0.137003
	Set 2 Sp4KD 377	18.0596	17.9758	18.1353		18.0569	0.0797791			Set 2 Sp4KD 377	29.9526	29.9306	29.7136		29.8656	0.132106		11.8087		1.44002		0.368562
	Set 3 Sp4KD 361	17.9735	18.1864	17.8475		18.0025	0.171327			Set 3 Sp4KD 361	29.7167	29.7104	29.49		29.6391	0.129084		11.6366		1.26795		0.415249
GAPDH	Set 1 Sp4KD 375	19.4826	19.6593	19.4582		19.5334	0.109749		Sp3-2	Set 1 Sp4KD 375	35.4078	35.9815	35.7343		35.7079	0.287732		16.1745		5.80587		0.0178755		0.0129917	0.00463045	0.0406248
	Set 2 Sp4KD 377	18.0596	17.9758	18.1353		18.0569	0.0797791			Set 2 Sp4KD 377	34.4225	35.0139	34.8288		34.7551	0.302473		16.6981		6.3295		0.0124346
	Set 3 Sp4KD 361	17.9735	18.1864	17.8475		18.0025	0.171327			Set 3 Sp4KD 361	34.9349	35.3944	35.3357		35.2217	0.250077		17.2192		6.85058		0.00866501
Figure 2A - TRPV1 Data
Wt - TRPV1	Sp4KO+/- TRPV1
1.03011	0.846044
1.00641	0.853733
1.0101	0.439875
	0.680275
Figure 2A - TRPV1 Stat
Parameter
Table Analyzed	Sp4 KO+/- triplicate
Column C	Wt - TRPV1
vs.	vs.
Column G	Sp4KO+/- TRPV1
Unpaired t test
P value	0.0007
P value summary	***
Significantly different (P < 0.05)?	Yes
One- or two-tailed P value?	Two-tailed
t, df	t=4.024 df=20
How big is the difference?
Mean ± SEM of column C	1.02 ± 0.06273, n=11
Mean ± SEM of column G	0.6857 ± 0.05448, n=11
Difference between means	0.3343 ± 0.08308
95% confidence interval	0.161 to 0.5076
R squared (eta squared)	0.4474
F test to compare variances
F, DFn, Dfd	1.326, 10, 10
P value	0.6642
P value summary	ns
Significantly different (P < 0.05)?	No

## Sheet: Fig 2D
Figure 2D - E Data						Figure 2D - Stat
wt (10 s)	Sp4 +/- (10 s)	wt (60 s)	Sp4 +/- (60 s)			Parameter
57.81	0.57	470.8	10.07			Table Analyzed	Pooled -- Area Scatter
18.61	3.24	144.8	98.29
49	3.97	435.7	121.1			Column A	wt (10 s)
0.64	0.09	15.93	7.7			vs.	vs.
15.15	9.12	272.8	103.5			Column B	Sp4 +/- (10 s)
4.43	23.75	47.77	160.2
14.63	0.1	103.2	3.08			Unpaired t test
39.57	1.04	230.1	8.59			P value	<0.0001
16.71	0.42	93.23	25.29			P value summary	****
23.27	0.13	261.6	26.95			Significantly different (P < 0.05)?	Yes
49.6	4.15	265.8	169.6			One- or two-tailed P value?	Two-tailed
161.8	22.79	1165	170.5			t, df	t=4.075 df=92
63.01	0.05	446.2	72.23
16.77	0.04	105.4	116			How big is the difference?
47.61	0.05	303	10.86			Mean ± SEM of column A	41.36 ± 7.436, n=48
90.58	0.17	528.3	121.3			Mean ± SEM of column B	8.874 ± 2.464, n=46
56.11	72.84	295.4	665.1			Difference between means	32.49 ± 7.971
44.94	15.71	248.1	150.3			95% confidence interval	16.65 to 48.32
21.87	3.61	119.7	404.4			R squared (eta squared)	0.1529
29.35	0.23	152.9	536
91.25	53.75	567.8	341.6			F test to compare variances
1.97	0.04313	93.99	391.1			F, DFn, Dfd	9.501, 47, 45
63.19	0.03471	455	32.09			P value	<0.0001
2.75	0.07118	203.9	280.4			P value summary	****
0.02	0.067	127.4	425.7			Significantly different (P < 0.05)?	Yes
0.04	0.05565	210.6	420.3
0.04	0.09851	200.6	26.34
6.66	28.1	53.18	289.1
5.16	1.208	147.6	18.11
0.57	0.1182	16.03	4.936
0.05	35.82	3.71	310.8
0.1814	0.02673	11.37	67.39
0.09016	0.03309	5.257	2.925
2.525	0.05044	7.642	144.8
92.88	46.55	688.7	768.2
14.78	19.61	101	229.4
198.6	8.065	1553	101
116.8	41.7	953.7	497.5
165	9.861	985.3	108.8
119.2	0.2551	599.7	324.7
34.71	0.1073	207.5	17.2
167.9	0.1325	1208	96.33
0.1574	0.1082	149.6	54.04
0.06247	0.1195	14.58	111.5
0.04631	0.07275	6.795	372.4
9.277	0.08678	116.2	88.53
21.68		152.9
48.28		294.8
Parameter
Table Analyzed	Pooled -- Area Scatter
Column A	wt (10 s)
vs.	vs.
Column B	Sp4 +/- (10 s)
Unpaired t test
P value	<0.0001
P value summary	****
Significantly different (P < 0.05)?	Yes
One- or two-tailed P value?	Two-tailed
t, df	t=4.075 df=92
How big is the difference?
Mean ± SEM of column A	41.36 ± 7.436, n=48
Mean ± SEM of column B	8.874 ± 2.464, n=46
Difference between means	32.49 ± 7.971
95% confidence interval	16.65 to 48.32
R squared (eta squared)	0.1529
F test to compare variances
F, DFn, Dfd	9.501, 47, 45
P value	<0.0001
P value summary	****
Significantly different (P < 0.05)?	Yes

## Sheet: Fig 2E
Figure 2E - Stat
Parameter
Table Analyzed	Pooled -- Area Scatter
Column C	wt (60 s)
vs.	vs.
Column D	Sp4 +/- (60 s)
Unpaired t test
P value	0.0357
P value summary	*
Significantly different (P < 0.05)?	Yes
One- or two-tailed P value?	Two-tailed
t, df	t=2.131 df=92
How big is the difference?
Mean ± SEM of column C	309.2 ± 50.47, n=48
Mean ± SEM of column D	184.9 ± 27.8, n=46
Difference between means	124.3 ± 58.31
95% confidence interval	8.477 to 240.1
R squared (eta squared)	0.04706
F test to compare variances
F, DFn, Dfd	3.44, 47, 45
P value	<0.0001
P value summary	****
Significantly different (P < 0.05)?	Yes

## Sheet: Fig 2F
Figure 2F - Data
	Cap +	Cap -
wt	49	27
Sp4 +/-	47	33

## Sheet: Fig 2G
Figure 2G - Data
	wt	Sp4 +/-
%	64.5	58.8

## Sheet: Fig 3A
Figure 3A - Data
		wt CFA	wt CFA	wt CFA	wt CFA	wt CFA	wt CFA	wt CFA	wt CFA	wt CFA	wt CFA	wt CFA	wt CFA	wt CFA	wt CFA	wt CFA	wt CFA	wt CFA	wt CFA	Sp4 CFA	Sp4 CFA	Sp4 CFA	Sp4 CFA	Sp4 CFA	Sp4 CFA	Sp4 CFA	Sp4 CFA	Sp4 CFA	Sp4 CFA	Sp4 CFA	Sp4 CFA	Sp4 CFA	Sp4 CFA	Sp4 CFA	Sp4 CFA	Sp4 CFA	Sp4 CFA	Sp4 Saline	Sp4 Saline	Sp4 Saline	Sp4 Saline	Sp4 Saline	Sp4 Saline	Sp4 Saline	Sp4 Saline	Sp4 Saline	Sp4 Saline	Sp4 Saline	Sp4 Saline
Baseline Average		0	0	0	0	0	0	0	0	0	0	0	0	0	0	0	0	0	0	0	0	0	0	0	0	0	0	0	0	0	0	0	0	0	0	0	0	0	0	0	0	0	0	0	0	0	0	0	0
2 days		-38.0895	-47.5552	-41.5546	-46.6744	-43.9406	-56.6174	-42.439	-44.5451	-32.5795	-34.1728	-33.2404	-42.3922	-44.1157	-42.7184	-46.4627	-24.5045	-46.5123	-48.3954	-14.7122	-17.0793	-9.02527	-2.07047	-19.3311	-32.2123	15.6425	13.4163	20.2516	-9.29577	-48.6954	-19.9039	-29.0866	-19.6765	-22.6199	103.553	45.6862	63.75	12.2163	-15.2941	15.7895	-35.8429	-44.2963	-8.68984	-32.7528	-23.3458	3.62375	-34.2327	-20.6584	2.51799
3 days		-19.3873	-15.9725	-13.9013	-52.7157	-46.249	-44.5906	-31.7073	-56.3612	-40.7774	-11.4199	-1.06927	-13.1001	-44.7732	-40.6688	-53.4553	-36.57	-54.6733	-13.4788	3.53945	15.8204	5.09426	-4.24991	-24.4147	-2.67062	-1.11732	18.6722	64.5283	-10.7042	8.14209	3.80457	-3.87597	-0.67385	-13.977	74.1117	82.9763	69.375	25.5432	9.68326	50.6925	-0.22913	6.31111	-16.7112	-20.6966	-38.7016	24.441	-26.4755	-32.1811	1.79856
6 days		-35.8323	-33.3575	-48.1315	-29.9448	-53.5037	-44.5906	-25.993	-32.192	-35.1237	-18.541	-29.5212	-40.9276	-33.0703	-66.4509	-45.2609	-65.0675	-44.6374	-35.6868	16.8443	56.2736	7.98235	-14.8565	-26.5552	-26.8051	50.838	147.856	79.6226	23.5211	5.75291	24.149	12.8413	0.673854	6.00945	41.1168	44.2965	23.75	14.1478	10.4072	8.21791	56.072	42.8148	28.3422	-31.5472	-6.61673	-11.3338	8.4317	1.72839	-21.4029
10 days		-39.3793	-31.9087	-43.7967	-45.0479	-36.7958	-45.7718	-34.6341	-26.6868	-18.0212	-16.9779	-9.99535	-34.9064	-43.4583	-51.8878	-35.5367	-29.5605	-28.4257	6.54685	26.5672	14.6454	14.0794	7.51907	-13.5786	12.4959	54.1899	77.3167	50.6918	-10.2817	-28.8274	14.0569	18.5035	16.0377	1.68805	38.8325	40.1274	21.4583	13.182	-25.9729	36.6574	29.0998	9.03704	26.6043	-39.3168	-15.98	7.3246	12.8162	-5.02058	-23.3813
Figure 3A - Stat
Compare each cell mean with the other cell mean in that row
Number of families	1
Number of comparisons per family	5
Alpha	0.05
Bonferroni's multiple comparisons test	Mean Diff.	95.00% CI of diff.	Significant?	Summary	Adjusted P Value
wt CFA - Sp4 CFA
Baseline Average	0	-15.72 to 15.72	No	ns	>0.9999
2 days	-43.06	-58.78 to -27.34	Yes	****	<0.0001
3 days	-48.63	-64.35 to -32.9	Yes	****	<0.0001
6 days	-66.17	-81.9 to -50.45	Yes	****	<0.0001
10 days	-51.21	-66.93 to -35.49	Yes	****	<0.0001
Test details	Mean 1	Mean 2	Mean Diff.	SE of diff.	N1	N2	t	DF
wt CFA - Sp4 CFA
Baseline Average	0	0	0	5.932	18	18	0	68
2 days	-42.03	1.033	-43.06	5.932	18	18	7.259	68
3 days	-32.83	15.8	-48.63	5.932	18	18	8.197	68
6 days	-39.88	26.3	-66.17	5.932	18	18	11.16	68
10 days	-31.46	19.75	-51.21	5.932	18	18	8.632	68
[truncated: 6 more columns]

## Sheet: Fig 3C
Figure 3C - Data
		wt	wt	wt	wt	wt	wt	wt	wt	wt	Sp4 CFA	Sp4 CFA	Sp4 CFA	Sp4 CFA	Sp4 CFA	Sp4 CFA	Sp4 CFA	Sp4 CFA	Sp4 CFA	Sp4 Saline	Sp4 Saline	Sp4 Saline	Sp4 Saline	Sp4 Saline	Sp4 Saline	Sp4 Saline	Sp4 Saline	Sp4 Saline
Baseline Average		7.65444	8.02889	7.37333	11.7267	11.9911	7.93555	12.5789	12.2967	10.6889	6.17333	13.0889	12.4689	5.18778	10.3811	12.8278	10.8378	10.99	10.8711	9.36111	13.2778	9.93889	12.2533	10.0356	10.5889	9.96	10.31	9.61222
2 Hours		4.68	4.58	3.21	6.72333	5.66333	4.08333	4.58	4.18333	3.32667	7.78	8.27333	8.74333	3.54333	3.37667	3.10667	4.20667	3.42333	4.15	6.47667	6.99333	7.23333	10.3867	9.07333	7.36333	4.08333	3.17	4.47667
4 Hours		6.12667	4.38667	4.12667	3.63667	4.75	3.60667	4.30667	4.48333	5.62667	8.96	4.96333	9.50333	3.29333	4.32	3.32	4.79667	3.99333	3.63333	7.55667	11.2333	8.38333	8.21333	9.27333	7.31333	11.2167	9.92333	7.00333
6 Hours		5.15333	5.74333	3.77333	3.66	5.02	5.28667	4.73667	3.71667	5.38667	3.48333	4.64333	5.18333	4.80667	3.96	6.12667	8.39333	5.12333	4.12	10.4267	11.01	6.59333	7.76	9.03667	10.6833	11.57	5.57667	6.94333
16 Hours		5.65667	4.56667	5.59	4.21333	3.15667	3.69667	4.48333	4.61667	4.47333	6.12667	13.32	11.9533	5.10333	9.07333	7.4	6.57333	7.23	6.05333	10.3633	9.64333	12.01	7.58333	8.41	8.62333	7.66	8.81	5.55
24 hours		5.51333	3.00667	3.50667	7.46	5.64333	3.9	5.22667	4.16667	4.58333	7.72333	9.07667	11.2067	5.49	12.26	9.37333	9.36333	5.88667	9.70667	5.97333	11.17	11.9733	8.20667	6.64667	9.23667	10.8333	8.57333	8.13
Figure 3C - Stat
Compare cell means regardless of rows and columns
Number of families	1
Number of comparisons per family	153
Alpha	0.05
Bonferroni's multiple comparisons test	Mean Diff.	95.00% CI of diff.	Significant?	Summary	Adjusted P Value
Baseline Average:wt vs. Baseline Average:Sp4 CFA	-0.2836	-3.614 to 3.046	No	ns	>0.9999
Baseline Average:wt vs. Baseline Average:Sp4 Saline	-0.5626	-3.893 to 2.767	No	ns	>0.9999
Baseline Average:wt vs. 2 Hours:wt	5.472	2.142 to 8.802	Yes	****	<0.0001
Baseline Average:wt vs. 2 Hours:Sp4 CFA	4.852	1.522 to 8.182	Yes	****	<0.0001
Baseline Average:wt vs. 2 Hours:Sp4 Saline	3.446	0.1164 to 6.776	Yes	*	0.0313
Baseline Average:wt vs. 4 Hours:wt	5.469	2.139 to 8.799	Yes	****	<0.0001
Baseline Average:wt vs. 4 Hours:Sp4 CFA	4.832	1.502 to 8.162	Yes	****	<0.0001
Baseline Average:wt vs. 4 Hours:Sp4 Saline	1.129	-2.201 to 4.459	No	ns	>0.9999
Baseline Average:wt vs. 6 Hours:wt	5.311	1.981 to 8.641	Yes	****	<0.0001
Baseline Average:wt vs. 6 Hours:Sp4 CFA	4.937	1.607 to 8.267	Yes	****	<0.0001
Baseline Average:wt vs. 6 Hours:Sp4 Saline	1.186	-2.144 to 4.516	No	ns	>0.9999
Baseline Average:wt vs. 16 Hours:wt	5.536	2.206 to 8.866	Yes	****	<0.0001
Baseline Average:wt vs. 16 Hours:Sp4 CFA	1.938	-1.392 to 5.268	No	ns	>0.9999
Baseline Average:wt vs. 16 Hours:Sp4 Saline	1.291	-2.039 to 4.621	No	ns	>0.9999
Baseline Average:wt vs. 24 hours:wt	5.252	1.922 to 8.582	Yes	****	<0.0001
Baseline Average:wt vs. 24 hours:Sp4 CFA	1.132	-2.198 to 4.462	No	ns	>0.9999
Baseline Average:wt vs. 24 hours:Sp4 Saline	1.059	-2.271 to 4.389	No	ns	>0.9999
Baseline Average:Sp4 CFA vs. Baseline Average:Sp4 Saline	-0.279	-3.609 to 3.051	No	ns	>0.9999
Baseline Average:Sp4 CFA vs. 2 Hours:wt	5.755	2.425 to 9.085	Yes	****	<0.0001
Baseline Average:Sp4 CFA vs. 2 Hours:Sp4 CFA	5.136	1.806 to 8.466	Yes	****	<0.0001
Baseline Average:Sp4 CFA vs. 2 Hours:Sp4 Saline	3.73	0.4 to 7.06	Yes	**	0.0096
Baseline Average:Sp4 CFA vs. 4 Hours:wt	5.753	2.423 to 9.083	Yes	****	<0.0001
Baseline Average:Sp4 CFA vs. 4 Hours:Sp4 CFA	5.116	1.786 to 8.446	Yes	****	<0.0001
Baseline Average:Sp4 CFA vs. 4 Hours:Sp4 Saline	1.412	-1.918 to 4.742	No	ns	>0.9999
Baseline Average:Sp4 CFA vs. 6 Hours:wt	5.594	2.264 to 8.924	Yes	****	<0.0001
Baseline Average:Sp4 CFA vs. 6 Hours:Sp4 CFA	5.221	1.891 to 8.551	Yes	****	<0.0001
Baseline Average:Sp4 CFA vs. 6 Hours:Sp4 Saline	1.47	-1.86 to 4.8	No	ns	>0.9999
Baseline Average:Sp4 CFA vs. 16 Hours:wt	5.819	2.489 to 9.149	Yes	****	<0.0001
Baseline Average:Sp4 CFA vs. 16 Hours:Sp4 CFA	2.221	-1.108 to 5.551	No	ns	>0.9999
Baseline Average:Sp4 CFA vs. 16 Hours:Sp4 Saline	1.575	-1.755 to 4.905	No	ns	>0.9999
Baseline Average:Sp4 CFA vs. 24 hours:wt	5.536	2.206 to 8.866	Yes	****	<0.0001
Baseline Average:Sp4 CFA vs. 24 hours:Sp4 CFA	1.416	-1.914 to 4.746	No	ns	>0.9999
Baseline Average:Sp4 CFA vs. 24 hours:Sp4 Saline	1.343	-1.987 to 4.673	No	ns	>0.9999
Baseline Average:Sp4 Saline vs. 2 Hours:wt	6.034	2.704 to 9.364	Yes	****	<0.0001
Baseline Average:Sp4 Saline vs. 2 Hours:Sp4 CFA	5.415	2.085 to 8.745	Yes	****	<0.0001
Baseline Average:Sp4 Saline vs. 2 Hours:Sp4 Saline	4.009	0.679 to 7.339	Yes	**	0.0028
Baseline Average:Sp4 Saline vs. 4 Hours:wt	6.032	2.702 to 9.362	Yes	****	<0.0001
Baseline Average:Sp4 Saline vs. 4 Hours:Sp4 CFA	5.395	2.065 to 8.725	Yes	****	<0.0001
Baseline Average:Sp4 Saline vs. 4 Hours:Sp4 Saline	1.691	-1.639 to 5.021	No	ns	>0.9999
Baseline Average:Sp4 Saline vs. 6 Hours:wt	5.873	2.543 to 9.203	Yes	****	<0.0001
Baseline Average:Sp4 Saline vs. 6 Hours:Sp4 CFA	5.5	2.17 to 8.83	Yes	****	<0.0001
Baseline Average:Sp4 Saline vs. 6 Hours:Sp4 Saline	1.749	-1.581 to 5.079	No	ns	>0.9999
Baseline Average:Sp4 Saline vs. 16 Hours:wt	6.098	2.768 to 9.428	Yes	****	<0.0001
Baseline Average:Sp4 Saline vs. 16 Hours:Sp4 CFA	2.5	-0.8295 to 5.83	No	ns	0.986
Baseline Average:Sp4 Saline vs. 16 Hours:Sp4 Saline	1.854	-1.476 to 5.184	No	ns	>0.9999
Baseline Average:Sp4 Saline vs. 24 hours:wt	5.815	2.485 to 9.145	Yes	****	<0.0001
Baseline Average:Sp4 Saline vs. 24 hours:Sp4 CFA	1.695	-1.635 to 5.025	No	ns	>0.9999
Baseline Average:Sp4 Saline vs. 24 hours:Sp4 Saline	1.622	-1.708 to 4.952	No	ns	>0.9999
2 Hours:wt vs. 2 Hours:Sp4 CFA	-0.6193	-3.949 to 2.711	No	ns	>0.9999
2 Hours:wt vs. 2 Hours:Sp4 Saline	-2.025	-5.355 to 1.305	No	ns	>0.9999
2 Hours:wt vs. 4 Hours:wt	-0.002223	-3.332 to 3.328	No	ns	>0.9999
2 Hours:wt vs. 4 Hours:Sp4 CFA	-0.6393	-3.969 to 2.691	No	ns	>0.9999
2 Hours:wt vs. 4 Hours:Sp4 Saline	-4.343	-7.673 to -1.013	Yes	***	0.0006
2 Hours:wt vs. 6 Hours:wt	-0.1607	-3.491 to 3.169	No	ns	>0.9999
2 Hours:wt vs. 6 Hours:Sp4 CFA	-0.5344	-3.864 to 2.796	No	ns	>0.9999
2 Hours:wt vs. 6 Hours:Sp4 Saline	-4.286	-7.616 to -0.9556	Yes	***	0.0008
2 Hours:wt vs. 16 Hours:wt	0.06407	-3.266 to 3.394	No	ns	>0.9999
2 Hours:wt vs. 16 Hours:Sp4 CFA	-3.534	-6.864 to -0.2037	Yes	*	0.0219
2 Hours:wt vs. 16 Hours:Sp4 Saline	-4.18	-7.51 to -0.8504	Yes	**	0.0013
2 Hours:wt vs. 24 hours:wt	-0.2196	-3.55 to 3.11	No	ns	>0.9999
2 Hours:wt vs. 24 hours:Sp4 CFA	-4.34	-7.67 to -1.01	Yes	***	0.0006
2 Hours:wt vs. 24 hours:Sp4 Saline	-4.413	-7.743 to -1.083	Yes	***	0.0004
2 Hours:Sp4 CFA vs. 2 Hours:Sp4 Saline	-1.406	-4.736 to 1.924	No	ns	>0.9999
2 Hours:Sp4 CFA vs. 4 Hours:wt	0.617	-2.713 to 3.947	No	ns	>0.9999
2 Hours:Sp4 CFA vs. 4 Hours:Sp4 CFA	-0.02	-3.35 to 3.31	No	ns	>0.9999
2 Hours:Sp4 CFA vs. 4 Hours:Sp4 Saline	-3.724	-7.054 to -0.3937	Yes	**	0.0098
2 Hours:Sp4 CFA vs. 6 Hours:wt	0.4585	-2.871 to 3.788	No	ns	>0.9999
2 Hours:Sp4 CFA vs. 6 Hours:Sp4 CFA	0.08481	-3.245 to 3.415	No	ns	>0.9999
2 Hours:Sp4 CFA vs. 6 Hours:Sp4 Saline	-3.666	-6.996 to -0.3363	Yes	*	0.0126
2 Hours:Sp4 CFA vs. 16 Hours:wt	0.6833	-2.647 to 4.013	No	ns	>0.9999
2 Hours:Sp4 CFA vs. 16 Hours:Sp4 CFA	-2.914	-6.244 to 0.4155	No	ns	0.2406
2 Hours:Sp4 CFA vs. 16 Hours:Sp4 Saline	-3.561	-6.891 to -0.2311	Yes	*	0.0196
2 Hours:Sp4 CFA vs. 24 hours:wt	0.3996	-2.93 to 3.73	No	ns	>0.9999
2 Hours:Sp4 CFA vs. 24 hours:Sp4 CFA	-3.72	-7.05 to -0.3904	Yes	**	0.01
2 Hours:Sp4 CFA vs. 24 hours:Sp4 Saline	-3.793	-7.123 to -0.4634	Yes	**	0.0073
2 Hours:Sp4 Saline vs. 4 Hours:wt	2.023	-1.307 to 5.353	No	ns	>0.9999
2 Hours:Sp4 Saline vs. 4 Hours:Sp4 CFA	1.386	-1.944 to 4.716	No	ns	>0.9999
2 Hours:Sp4 Saline vs. 4 Hours:Sp4 Saline	-2.318	-5.648 to 1.012	No	ns	>0.9999
2 Hours:Sp4 Saline vs. 6 Hours:wt	1.864	-1.466 to 5.194	No	ns	>0.9999
2 Hours:Sp4 Saline vs. 6 Hours:Sp4 CFA	1.491	-1.839 to 4.821	No	ns	>0.9999
2 Hours:Sp4 Saline vs. 6 Hours:Sp4 Saline	-2.26	-5.59 to 1.07	No	ns	>0.9999
2 Hours:Sp4 Saline vs. 16 Hours:wt	2.089	-1.241 to 5.419	No	ns	>0.9999
2 Hours:Sp4 Saline vs. 16 Hours:Sp4 CFA	-1.509	-4.838 to 1.821	No	ns	>0.9999
2 Hours:Sp4 Saline vs. 16 Hours:Sp4 Saline	-2.155	-5.485 to 1.175	No	ns	>0.9999
2 Hours:Sp4 Saline vs. 24 hours:wt	1.806	-1.524 to 5.136	No	ns	>0.9999
2 Hours:Sp4 Saline vs. 24 hours:Sp4 CFA	-2.314	-5.644 to 1.016	No	ns	>0.9999
2 Hours:Sp4 Saline vs. 24 hours:Sp4 Saline	-2.387	-5.717 to 0.9426	No	ns	>0.9999
4 Hours:wt vs. 4 Hours:Sp4 CFA	-0.637	-3.967 to 2.693	No	ns	>0.9999
4 Hours:wt vs. 4 Hours:Sp4 Saline	-4.341	-7.671 to -1.011	Yes	***	0.0006
4 Hours:wt vs. 6 Hours:wt	-0.1585	-3.488 to 3.171	No	ns	>0.9999
4 Hours:wt vs. 6 Hours:Sp4 CFA	-0.5322	-3.862 to 2.798	No	ns	>0.9999
4 Hours:wt vs. 6 Hours:Sp4 Saline	-4.283	-7.613 to -0.9534	Yes	***	0.0008
4 Hours:wt vs. 16 Hours:wt	0.0663	-3.264 to 3.396	No	ns	>0.9999
4 Hours:wt vs. 16 Hours:Sp4 CFA	-3.531	-6.861 to -0.2015	Yes	*	0.0221
4 Hours:wt vs. 16 Hours:Sp4 Saline	-4.178	-7.508 to -0.8482	Yes	**	0.0013
4 Hours:wt vs. 24 hours:wt	-0.2174	-3.547 to 3.113	No	ns	>0.9999
4 Hours:wt vs. 24 hours:Sp4 CFA	-4.337	-7.667 to -1.007	Yes	***	0.0006
4 Hours:wt vs. 24 hours:Sp4 Saline	-4.41	-7.74 to -1.08	Yes	***	0.0004
4 Hours:Sp4 CFA vs. 4 Hours:Sp4 Saline	-3.704	-7.034 to -0.3737	Yes	*	0.0107
4 Hours:Sp4 CFA vs. 6 Hours:wt	0.4785	-2.851 to 3.808	No	ns	>0.9999
4 Hours:Sp4 CFA vs. 6 Hours:Sp4 CFA	0.1048	-3.225 to 3.435	No	ns	>0.9999
4 Hours:Sp4 CFA vs. 6 Hours:Sp4 Saline	-3.646	-6.976 to -0.3163	Yes	*	0.0137
4 Hours:Sp4 CFA vs. 16 Hours:wt	0.7033	-2.627 to 4.033	No	ns	>0.9999
4 Hours:Sp4 CFA vs. 16 Hours:Sp4 CFA	-2.894	-6.224 to 0.4355	No	ns	0.2585
4 Hours:Sp4 CFA vs. 16 Hours:Sp4 Saline	-3.541	-6.871 to -0.2111	Yes	*	0.0213
4 Hours:Sp4 CFA vs. 24 hours:wt	0.4196	-2.91 to 3.75	No	ns	>0.9999
4 Hours:Sp4 CFA vs. 24 hours:Sp4 CFA	-3.7	-7.03 to -0.3704	Yes	*	0.0109
4 Hours:Sp4 CFA vs. 24 hours:Sp4 Saline	-3.773	-7.103 to -0.4434	Yes	**	0.008
4 Hours:Sp4 Saline vs. 6 Hours:wt	4.182	0.8522 to 7.512	Yes	**	0.0013
4 Hours:Sp4 Saline vs. 6 Hours:Sp4 CFA	3.809	0.4785 to 7.138	Yes	**	0.0068
4 Hours:Sp4 Saline vs. 6 Hours:Sp4 Saline	0.05741	-3.273 to 3.387	No	ns	>0.9999
4 Hours:Sp4 Saline vs. 16 Hours:wt	4.407	1.077 to 7.737	Yes	***	0.0004
4 Hours:Sp4 Saline vs. 16 Hours:Sp4 CFA	0.8093	-2.521 to 4.139	No	ns	>0.9999
4 Hours:Sp4 Saline vs. 16 Hours:Sp4 Saline	0.1626	-3.167 to 3.493	No	ns	>0.9999
4 Hours:Sp4 Saline vs. 24 hours:wt	4.123	0.7934 to 7.453	Yes	**	0.0017
4 Hours:Sp4 Saline vs. 24 hours:Sp4 CFA	0.003333	-3.327 to 3.333	No	ns	>0.9999
4 Hours:Sp4 Saline vs. 24 hours:Sp4 Saline	-0.06963	-3.4 to 3.26	No	ns	>0.9999
6 Hours:wt vs. 6 Hours:Sp4 CFA	-0.3737	-3.704 to 2.956	No	ns	>0.9999
6 Hours:wt vs. 6 Hours:Sp4 Saline	-4.125	-7.455 to -0.7948	Yes	**	0.0017
6 Hours:wt vs. 16 Hours:wt	0.2248	-3.105 to 3.555	No	ns	>0.9999
6 Hours:wt vs. 16 Hours:Sp4 CFA	-3.373	-6.703 to -0.04298	Yes	*	0.0421
6 Hours:wt vs. 16 Hours:Sp4 Saline	-4.02	-7.35 to -0.6897	Yes	**	0.0027
6 Hours:wt vs. 24 hours:wt	-0.05889	-3.389 to 3.271	No	ns	>0.9999
6 Hours:wt vs. 24 hours:Sp4 CFA	-4.179	-7.509 to -0.8489	Yes	**	0.0013
6 Hours:wt vs. 24 hours:Sp4 Saline	-4.252	-7.582 to -0.9219	Yes	***	0.0009
6 Hours:Sp4 CFA vs. 6 Hours:Sp4 Saline	-3.751	-7.081 to -0.4211	Yes	**	0.0088
6 Hours:Sp4 CFA vs. 16 Hours:wt	0.5985	-2.731 to 3.928	No	ns	>0.9999
6 Hours:Sp4 CFA vs. 16 Hours:Sp4 CFA	-2.999	-6.329 to 0.3307	No	ns	0.1768
6 Hours:Sp4 CFA vs. 16 Hours:Sp4 Saline	-3.646	-6.976 to -0.3159	Yes	*	0.0137
6 Hours:Sp4 CFA vs. 24 hours:wt	0.3148	-3.015 to 3.645	No	ns	>0.9999
6 Hours:Sp4 CFA vs. 24 hours:Sp4 CFA	-3.805	-7.135 to -0.4752	Yes	**	0.0069
6 Hours:Sp4 CFA vs. 24 hours:Sp4 Saline	-3.878	-7.208 to -0.5482	Yes	**	0.005
6 Hours:Sp4 Saline vs. 16 Hours:wt	4.35	1.02 to 7.68	Yes	***	0.0006
6 Hours:Sp4 Saline vs. 16 Hours:Sp4 CFA	0.7519	-2.578 to 4.082	No	ns	>0.9999
6 Hours:Sp4 Saline vs. 16 Hours:Sp4 Saline	0.1052	-3.225 to 3.435	No	ns	>0.9999
6 Hours:Sp4 Saline vs. 24 hours:wt	4.066	0.7359 to 7.396	Yes	**	0.0022
6 Hours:Sp4 Saline vs. 24 hours:Sp4 CFA	-0.05407	-3.384 to 3.276	No	ns	>0.9999
6 Hours:Sp4 Saline vs. 24 hours:Sp4 Saline	-0.127	-3.457 to 3.203	No	ns	>0.9999
16 Hours:wt vs. 16 Hours:Sp4 CFA	-3.598	-6.928 to -0.2678	Yes	*	0.0168
16 Hours:wt vs. 16 Hours:Sp4 Saline	-4.244	-7.574 to -0.9145	Yes	***	0.001
16 Hours:wt vs. 24 hours:wt	-0.2837	-3.614 to 3.046	No	ns	>0.9999
16 Hours:wt vs. 24 hours:Sp4 CFA	-4.404	-7.734 to -1.074	Yes	***	0.0004
16 Hours:wt vs. 24 hours:Sp4 Saline	-4.477	-7.807 to -1.147	Yes	***	0.0003
16 Hours:Sp4 CFA vs. 16 Hours:Sp4 Saline	-0.6467	-3.977 to 2.683	No	ns	>0.9999
16 Hours:Sp4 CFA vs. 24 hours:wt	3.314	-0.0159 to 6.644	No	ns	0.0532
16 Hours:Sp4 CFA vs. 24 hours:Sp4 CFA	-0.8059	-4.136 to 2.524	No	ns	>0.9999
16 Hours:Sp4 CFA vs. 24 hours:Sp4 Saline	-0.8789	-4.209 to 2.451	No	ns	>0.9999
16 Hours:Sp4 Saline vs. 24 hours:wt	3.961	0.6308 to 7.291	Yes	**	0.0035
16 Hours:Sp4 Saline vs. 24 hours:Sp4 CFA	-0.1593	-3.489 to 3.171	No	ns	>0.9999
16 Hours:Sp4 Saline vs. 24 hours:Sp4 Saline	-0.2322	-3.562 to 3.098	No	ns	>0.9999
24 hours:wt vs. 24 hours:Sp4 CFA	-4.12	-7.45 to -0.79	Yes	**	0.0017
24 hours:wt vs. 24 hours:Sp4 Saline	-4.193	-7.523 to -0.863	Yes	**	0.0012
24 hours:Sp4 CFA vs. 24 hours:Sp4 Saline	-0.07296	-3.403 to 3.257	No	ns	>0.9999
Test details	Mean 1	Mean 2	Mean Diff.	SE of diff.	N1	N2	t	DF
Baseline Average:wt vs. Baseline Average:Sp4 CFA	10.03	10.31	-0.2836	0.9045	9	9	0.3135	144
Baseline Average:wt vs. Baseline Average:Sp4 Saline	10.03	10.59	-0.5626	0.9045	9	9	0.622	144
Baseline Average:wt vs. 2 Hours:wt	10.03	4.559	5.472	0.9045	9	9	6.05	144
Baseline Average:wt vs. 2 Hours:Sp4 CFA	10.03	5.178	4.852	0.9045	9	9	5.365	144
Baseline Average:wt vs. 2 Hours:Sp4 Saline	10.03	6.584	3.446	0.9045	9	9	3.811	144
Baseline Average:wt vs. 4 Hours:wt	10.03	4.561	5.469	0.9045	9	9	6.047	144
Baseline Average:wt vs. 4 Hours:Sp4 CFA	10.03	5.198	4.832	0.9045	9	9	5.343	144
Baseline Average:wt vs. 4 Hours:Sp4 Saline	10.03	8.902	1.129	0.9045	9	9	1.248	144
Baseline Average:wt vs. 6 Hours:wt	10.03	4.72	5.311	0.9045	9	9	5.872	144
Baseline Average:wt vs. 6 Hours:Sp4 CFA	10.03	5.093	4.937	0.9045	9	9	5.459	144
Baseline Average:wt vs. 6 Hours:Sp4 Saline	10.03	8.844	1.186	0.9045	9	9	1.311	144
Baseline Average:wt vs. 16 Hours:wt	10.03	4.495	5.536	0.9045	9	9	6.12	144
Baseline Average:wt vs. 16 Hours:Sp4 CFA	10.03	8.093	1.938	0.9045	9	9	2.143	144
Baseline Average:wt vs. 16 Hours:Sp4 Saline	10.03	8.739	1.291	0.9045	9	9	1.428	144
Baseline Average:wt vs. 24 hours:wt	10.03	4.779	5.252	0.9045	9	9	5.807	144
Baseline Average:wt vs. 24 hours:Sp4 CFA	10.03	8.899	1.132	0.9045	9	9	1.252	144
Baseline Average:wt vs. 24 hours:Sp4 Saline	10.03	8.971	1.059	0.9045	9	9	1.171	144
Baseline Average:Sp4 CFA vs. Baseline Average:Sp4 Saline	10.31	10.59	-0.279	0.9045	9	9	0.3085	144
Baseline Average:Sp4 CFA vs. 2 Hours:wt	10.31	4.559	5.755	0.9045	9	9	6.363	144
Baseline Average:Sp4 CFA vs. 2 Hours:Sp4 CFA	10.31	5.178	5.136	0.9045	9	9	5.678	144
Baseline Average:Sp4 CFA vs. 2 Hours:Sp4 Saline	10.31	6.584	3.73	0.9045	9	9	4.124	144
Baseline Average:Sp4 CFA vs. 4 Hours:wt	10.31	4.561	5.753	0.9045	9	9	6.361	144
Baseline Average:Sp4 CFA vs. 4 Hours:Sp4 CFA	10.31	5.198	5.116	0.9045	9	9	5.656	144
Baseline Average:Sp4 CFA vs. 4 Hours:Sp4 Saline	10.31	8.902	1.412	0.9045	9	9	1.561	144
Baseline Average:Sp4 CFA vs. 6 Hours:wt	10.31	4.72	5.594	0.9045	9	9	6.185	144
Baseline Average:Sp4 CFA vs. 6 Hours:Sp4 CFA	10.31	5.093	5.221	0.9045	9	9	5.772	144
Baseline Average:Sp4 CFA vs. 6 Hours:Sp4 Saline	10.31	8.844	1.47	0.9045	9	9	1.625	144
Baseline Average:Sp4 CFA vs. 16 Hours:wt	10.31	4.495	5.819	0.9045	9	9	6.434	144
Baseline Average:Sp4 CFA vs. 16 Hours:Sp4 CFA	10.31	8.093	2.221	0.9045	9	9	2.456	144
Baseline Average:Sp4 CFA vs. 16 Hours:Sp4 Saline	10.31	8.739	1.575	0.9045	9	9	1.741	144
Baseline Average:Sp4 CFA vs. 24 hours:wt	10.31	4.779	5.536	0.9045	9	9	6.12	144
Baseline Average:Sp4 CFA vs. 24 hours:Sp4 CFA	10.31	8.899	1.416	0.9045	9	9	1.565	144
Baseline Average:Sp4 CFA vs. 24 hours:Sp4 Saline	10.31	8.971	1.343	0.9045	9	9	1.484	144
Baseline Average:Sp4 Saline vs. 2 Hours:wt	10.59	4.559	6.034	0.9045	9	9	6.672	144
Baseline Average:Sp4 Saline vs. 2 Hours:Sp4 CFA	10.59	5.178	5.415	0.9045	9	9	5.987	144
Baseline Average:Sp4 Saline vs. 2 Hours:Sp4 Saline	10.59	6.584	4.009	0.9045	9	9	4.433	144
Baseline Average:Sp4 Saline vs. 4 Hours:wt	10.59	4.561	6.032	0.9045	9	9	6.669	144
Baseline Average:Sp4 Saline vs. 4 Hours:Sp4 CFA	10.59	5.198	5.395	0.9045	9	9	5.965	144
Baseline Average:Sp4 Saline vs. 4 Hours:Sp4 Saline	10.59	8.902	1.691	0.9045	9	9	1.87	144
Baseline Average:Sp4 Saline vs. 6 Hours:wt	10.59	4.72	5.873	0.9045	9	9	6.494	144
Baseline Average:Sp4 Saline vs. 6 Hours:Sp4 CFA	10.59	5.093	5.5	0.9045	9	9	6.081	144
Baseline Average:Sp4 Saline vs. 6 Hours:Sp4 Saline	10.59	8.844	1.749	0.9045	9	9	1.933	144
Baseline Average:Sp4 Saline vs. 16 Hours:wt	10.59	4.495	6.098	0.9045	9	9	6.743	144
Baseline Average:Sp4 Saline vs. 16 Hours:Sp4 CFA	10.59	8.093	2.5	0.9045	9	9	2.765	144
Baseline Average:Sp4 Saline vs. 16 Hours:Sp4 Saline	10.59	8.739	1.854	0.9045	9	9	2.05	144
Baseline Average:Sp4 Saline vs. 24 hours:wt	10.59	4.779	5.815	0.9045	9	9	6.429	144
Baseline Average:Sp4 Saline vs. 24 hours:Sp4 CFA	10.59	8.899	1.695	0.9045	9	9	1.874	144
Baseline Average:Sp4 Saline vs. 24 hours:Sp4 Saline	10.59	8.971	1.622	0.9045	9	9	1.793	144
2 Hours:wt vs. 2 Hours:Sp4 CFA	4.559	5.178	-0.6193	0.9045	9	9	0.6847	144
2 Hours:wt vs. 2 Hours:Sp4 Saline	4.559	6.584	-2.025	0.9045	9	9	2.239	144
2 Hours:wt vs. 4 Hours:wt	4.559	4.561	-0.002223	0.9045	9	9	0.002457	144
2 Hours:wt vs. 4 Hours:Sp4 CFA	4.559	5.198	-0.6393	0.9045	9	9	0.7068	144
2 Hours:wt vs. 4 Hours:Sp4 Saline	4.559	8.902	-4.343	0.9045	9	9	4.802	144
2 Hours:wt vs. 6 Hours:wt	4.559	4.72	-0.1607	0.9045	9	9	0.1777	144
2 Hours:wt vs. 6 Hours:Sp4 CFA	4.559	5.093	-0.5344	0.9045	9	9	0.5909	144
2 Hours:wt vs. 6 Hours:Sp4 Saline	4.559	8.844	-4.286	0.9045	9	9	4.738	144
2 Hours:wt vs. 16 Hours:wt	4.559	4.495	0.06407	0.9045	9	9	0.07084	144
2 Hours:wt vs. 16 Hours:Sp4 CFA	4.559	8.093	-3.534	0.9045	9	9	3.907	144
2 Hours:wt vs. 16 Hours:Sp4 Saline	4.559	8.739	-4.18	0.9045	9	9	4.622	144
2 Hours:wt vs. 24 hours:wt	4.559	4.779	-0.2196	0.9045	9	9	0.2428	144
2 Hours:wt vs. 24 hours:Sp4 CFA	4.559	8.899	-4.34	0.9045	9	9	4.798	144
2 Hours:wt vs. 24 hours:Sp4 Saline	4.559	8.971	-4.413	0.9045	9	9	4.879	144
2 Hours:Sp4 CFA vs. 2 Hours:Sp4 Saline	5.178	6.584	-1.406	0.9045	9	9	1.554	144
2 Hours:Sp4 CFA vs. 4 Hours:wt	5.178	4.561	0.617	0.9045	9	9	0.6822	144
2 Hours:Sp4 CFA vs. 4 Hours:Sp4 CFA	5.178	5.198	-0.02	0.9045	9	9	0.02211	144
2 Hours:Sp4 CFA vs. 4 Hours:Sp4 Saline	5.178	8.902	-3.724	0.9045	9	9	4.117	144
2 Hours:Sp4 CFA vs. 6 Hours:wt	5.178	4.72	0.4585	0.9045	9	9	0.507	144
2 Hours:Sp4 CFA vs. 6 Hours:Sp4 CFA	5.178	5.093	0.08481	0.9045	9	9	0.09377	144
2 Hours:Sp4 CFA vs. 6 Hours:Sp4 Saline	5.178	8.844	-3.666	0.9045	9	9	4.054	144
2 Hours:Sp4 CFA vs. 16 Hours:wt	5.178	4.495	0.6833	0.9045	9	9	0.7555	144
2 Hours:Sp4 CFA vs. 16 Hours:Sp4 CFA	5.178	8.093	-2.914	0.9045	9	9	3.222	144
2 Hours:Sp4 CFA vs. 16 Hours:Sp4 Saline	5.178	8.739	-3.561	0.9045	9	9	3.937	144
2 Hours:Sp4 CFA vs. 24 hours:wt	5.178	4.779	0.3996	0.9045	9	9	0.4418	144
2 Hours:Sp4 CFA vs. 24 hours:Sp4 CFA	5.178	8.899	-3.72	0.9045	9	9	4.113	144
2 Hours:Sp4 CFA vs. 24 hours:Sp4 Saline	5.178	8.971	-3.793	0.9045	9	9	4.194	144
2 Hours:Sp4 Saline vs. 4 Hours:wt	6.584	4.561	2.023	0.9045	9	9	2.237	144
2 Hours:Sp4 Saline vs. 4 Hours:Sp4 CFA	6.584	5.198	1.386	0.9045	9	9	1.532	144
2 Hours:Sp4 Saline vs. 4 Hours:Sp4 Saline	6.584	8.902	-2.318	0.9045	9	9	2.563	144
2 Hours:Sp4 Saline vs. 6 Hours:wt	6.584	4.72	1.864	0.9045	9	9	2.061	144
2 Hours:Sp4 Saline vs. 6 Hours:Sp4 CFA	6.584	5.093	1.491	0.9045	9	9	1.648	144
2 Hours:Sp4 Saline vs. 6 Hours:Sp4 Saline	6.584	8.844	-2.26	0.9045	9	9	2.499	144
2 Hours:Sp4 Saline vs. 16 Hours:wt	6.584	4.495	2.089	0.9045	9	9	2.31	144
2 Hours:Sp4 Saline vs. 16 Hours:Sp4 CFA	6.584	8.093	-1.509	0.9045	9	9	1.668	144
2 Hours:Sp4 Saline vs. 16 Hours:Sp4 Saline	6.584	8.739	-2.155	0.9045	9	9	2.383	144
2 Hours:Sp4 Saline vs. 24 hours:wt	6.584	4.779	1.806	0.9045	9	9	1.996	144
2 Hours:Sp4 Saline vs. 24 hours:Sp4 CFA	6.584	8.899	-2.314	0.9045	9	9	2.559	144
2 Hours:Sp4 Saline vs. 24 hours:Sp4 Saline	6.584	8.971	-2.387	0.9045	9	9	2.64	144
4 Hours:wt vs. 4 Hours:Sp4 CFA	4.561	5.198	-0.637	0.9045	9	9	0.7043	144
4 Hours:wt vs. 4 Hours:Sp4 Saline	4.561	8.902	-4.341	0.9045	9	9	4.799	144
4 Hours:wt vs. 6 Hours:wt	4.561	4.72	-0.1585	0.9045	9	9	0.1753	144
4 Hours:wt vs. 6 Hours:Sp4 CFA	4.561	5.093	-0.5322	0.9045	9	9	0.5884	144
4 Hours:wt vs. 6 Hours:Sp4 Saline	4.561	8.844	-4.283	0.9045	9	9	4.736	144
4 Hours:wt vs. 16 Hours:wt	4.561	4.495	0.0663	0.9045	9	9	0.0733	144
4 Hours:wt vs. 16 Hours:Sp4 CFA	4.561	8.093	-3.531	0.9045	9	9	3.905	144
4 Hours:wt vs. 16 Hours:Sp4 Saline	4.561	8.739	-4.178	0.9045	9	9	4.62	144
4 Hours:wt vs. 24 hours:wt	4.561	4.779	-0.2174	0.9045	9	9	0.2404	144
4 Hours:wt vs. 24 hours:Sp4 CFA	4.561	8.899	-4.337	0.9045	9	9	4.796	144
4 Hours:wt vs. 24 hours:Sp4 Saline	4.561	8.971	-4.41	0.9045	9	9	4.876	144
4 Hours:Sp4 CFA vs. 4 Hours:Sp4 Saline	5.198	8.902	-3.704	0.9045	9	9	4.095	144
4 Hours:Sp4 CFA vs. 6 Hours:wt	5.198	4.72	0.4785	0.9045	9	9	0.5291	144
4 Hours:Sp4 CFA vs. 6 Hours:Sp4 CFA	5.198	5.093	0.1048	0.9045	9	9	0.1159	144
4 Hours:Sp4 CFA vs. 6 Hours:Sp4 Saline	5.198	8.844	-3.646	0.9045	9	9	4.031	144
4 Hours:Sp4 CFA vs. 16 Hours:wt	5.198	4.495	0.7033	0.9045	9	9	0.7776	144
4 Hours:Sp4 CFA vs. 16 Hours:Sp4 CFA	5.198	8.093	-2.894	0.9045	9	9	3.2	144
4 Hours:Sp4 CFA vs. 16 Hours:Sp4 Saline	5.198	8.739	-3.541	0.9045	9	9	3.915	144
4 Hours:Sp4 CFA vs. 24 hours:wt	5.198	4.779	0.4196	0.9045	9	9	0.464	144
4 Hours:Sp4 CFA vs. 24 hours:Sp4 CFA	5.198	8.899	-3.7	0.9045	9	9	4.091	144
4 Hours:Sp4 CFA vs. 24 hours:Sp4 Saline	5.198	8.971	-3.773	0.9045	9	9	4.172	144
4 Hours:Sp4 Saline vs. 6 Hours:wt	8.902	4.72	4.182	0.9045	9	9	4.624	144
4 Hours:Sp4 Saline vs. 6 Hours:Sp4 CFA	8.902	5.093	3.809	0.9045	9	9	4.211	144
4 Hours:Sp4 Saline vs. 6 Hours:Sp4 Saline	8.902	8.844	0.05741	0.9045	9	9	0.06347	144
4 Hours:Sp4 Saline vs. 16 Hours:wt	8.902	4.495	4.407	0.9045	9	9	4.873	144
4 Hours:Sp4 Saline vs. 16 Hours:Sp4 CFA	8.902	8.093	0.8093	0.9045	9	9	0.8948	144
4 Hours:Sp4 Saline vs. 16 Hours:Sp4 Saline	8.902	8.739	0.1626	0.9045	9	9	0.1798	144
4 Hours:Sp4 Saline vs. 24 hours:wt	8.902	4.779	4.123	0.9045	9	9	4.559	144
4 Hours:Sp4 Saline vs. 24 hours:Sp4 CFA	8.902	8.899	0.003333	0.9045	9	9	0.003685	144
4 Hours:Sp4 Saline vs. 24 hours:Sp4 Saline	8.902	8.971	-0.06963	0.9045	9	9	0.07698	144
6 Hours:wt vs. 6 Hours:Sp4 CFA	4.72	5.093	-0.3737	0.9045	9	9	0.4132	144
6 Hours:wt vs. 6 Hours:Sp4 Saline	4.72	8.844	-4.125	0.9045	9	9	4.561	144
6 Hours:wt vs. 16 Hours:wt	4.72	4.495	0.2248	0.9045	9	9	0.2486	144
6 Hours:wt vs. 16 Hours:Sp4 CFA	4.72	8.093	-3.373	0.9045	9	9	3.729	144
6 Hours:wt vs. 16 Hours:Sp4 Saline	4.72	8.739	-4.02	0.9045	9	9	4.444	144
6 Hours:wt vs. 24 hours:wt	4.72	4.779	-0.05889	0.9045	9	9	0.06511	144
6 Hours:wt vs. 24 hours:Sp4 CFA	4.72	8.899	-4.179	0.9045	9	9	4.62	144
6 Hours:wt vs. 24 hours:Sp4 Saline	4.72	8.971	-4.252	0.9045	9	9	4.701	144
6 Hours:Sp4 CFA vs. 6 Hours:Sp4 Saline	5.093	8.844	-3.751	0.9045	9	9	4.147	144
6 Hours:Sp4 CFA vs. 16 Hours:wt	5.093	4.495	0.5985	0.9045	9	9	0.6617	144
6 Hours:Sp4 CFA vs. 16 Hours:Sp4 CFA	5.093	8.093	-2.999	0.9045	9	9	3.316	144
6 Hours:Sp4 CFA vs. 16 Hours:Sp4 Saline	5.093	8.739	-3.646	0.9045	9	9	4.031	144
6 Hours:Sp4 CFA vs. 24 hours:wt	5.093	4.779	0.3148	0.9045	9	9	0.3481	144
6 Hours:Sp4 CFA vs. 24 hours:Sp4 CFA	5.093	8.899	-3.805	0.9045	9	9	4.207	144
6 Hours:Sp4 CFA vs. 24 hours:Sp4 Saline	5.093	8.971	-3.878	0.9045	9	9	4.288	144
6 Hours:Sp4 Saline vs. 16 Hours:wt	8.844	4.495	4.35	0.9045	9	9	4.809	144
6 Hours:Sp4 Saline vs. 16 Hours:Sp4 CFA	8.844	8.093	0.7519	0.9045	9	9	0.8313	144
6 Hours:Sp4 Saline vs. 16 Hours:Sp4 Saline	8.844	8.739	0.1052	0.9045	9	9	0.1163	144
6 Hours:Sp4 Saline vs. 24 hours:wt	8.844	4.779	4.066	0.9045	9	9	4.495	144
6 Hours:Sp4 Saline vs. 24 hours:Sp4 CFA	8.844	8.899	-0.05407	0.9045	9	9	0.05979	144
6 Hours:Sp4 Saline vs. 24 hours:Sp4 Saline	8.844	8.971	-0.127	0.9045	9	9	0.1405	144
16 Hours:wt vs. 16 Hours:Sp4 CFA	4.495	8.093	-3.598	0.9045	9	9	3.978	144
16 Hours:wt vs. 16 Hours:Sp4 Saline	4.495	8.739	-4.244	0.9045	9	9	4.693	144
16 Hours:wt vs. 24 hours:wt	4.495	4.779	-0.2837	0.9045	9	9	0.3137	144
16 Hours:wt vs. 24 hours:Sp4 CFA	4.495	8.899	-4.404	0.9045	9	9	4.869	144
16 Hours:wt vs. 24 hours:Sp4 Saline	4.495	8.971	-4.477	0.9045	9	9	4.95	144
16 Hours:Sp4 CFA vs. 16 Hours:Sp4 Saline	8.093	8.739	-0.6467	0.9045	9	9	0.715	144
16 Hours:Sp4 CFA vs. 24 hours:wt	8.093	4.779	3.314	0.9045	9	9	3.664	144
16 Hours:Sp4 CFA vs. 24 hours:Sp4 CFA	8.093	8.899	-0.8059	0.9045	9	9	0.8911	144
16 Hours:Sp4 CFA vs. 24 hours:Sp4 Saline	8.093	8.971	-0.8789	0.9045	9	9	0.9717	144
16 Hours:Sp4 Saline vs. 24 hours:wt	8.739	4.779	3.961	0.9045	9	9	4.379	144
16 Hours:Sp4 Saline vs. 24 hours:Sp4 CFA	8.739	8.899	-0.1593	0.9045	9	9	0.1761	144
16 Hours:Sp4 Saline vs. 24 hours:Sp4 Saline	8.739	8.971	-0.2322	0.9045	9	9	0.2568	144
24 hours:wt vs. 24 hours:Sp4 CFA	4.779	8.899	-4.12	0.9045	9	9	4.555	144
24 hours:wt vs. 24 hours:Sp4 Saline	4.779	8.971	-4.193	0.9045	9	9	4.636	144
24 hours:Sp4 CFA vs. 24 hours:Sp4 Saline	8.899	8.971	-0.07296	0.9045	9	9	0.08067	144

## Sheet: Fig 3D
Figure 3D - Data
		TRPV1 (+/-) CFA	TRPV1 (+/-) CFA	TRPV1 (+/-) CFA	TRPV1 (+/-) CFA	TRPV1 (+/-) CFA	TRPV1 (+/-) CFA	TRPV1 (+/-) CFA	TRPV1 (+/-) CFA	TRPV1 (+/-) CFA	TRPV1 (+/-) Saline	TRPV1 (+/-) Saline	TRPV1 (+/-) Saline	TRPV1 (+/-) Saline	TRPV1 (+/-) Saline	TRPV1 (+/-) Saline	TRPV1 (+/-) Saline	TRPV1 (+/-) Saline	TRPV1 (+/-) Saline	Wt CFA	Wt CFA	Wt CFA	Wt CFA	Wt CFA	Wt CFA	Wt CFA	Wt CFA	Wt CFA
Baseline Average		10.2178	7.95556	10.8078	9.73667	9.34	8.18889	8.97111	8.05	10.4889	5.94889	9.03667	9.23	9.67333	11.4256	9.47	9.62333	10.3944	8.90445	9.17889	6.91556	5.80556	9.27445	7.71445	6.80222	7.01667	7.40667	6.13333
2 Hours		6.42667	6.41667	4.44667	5.69333	7.45667	6.71333	4.02333	3.38667	5.88667	5.17	11.08	7.55667	9.63333	6.5	8.20667	10.9733	8.73	4.73667	4.01667	3.02333	4.38667	5.05333	5.28	4.26333	3.46333	3.11333	3.79333
4 Hours		9.16	11.63	7.12	7.15667	9.43667	6.07333	5.16	6.45667	7.38667	8.11667	9.57	7.44333	10.71	10.3467	8.65	10.3267	9.71667	6.83667	4.81333	6.38333	5.17667	6.69333	5.97	3.4	3.95667	3.42	3.21
6 Hours		12.7033	8.80667	9.56667	5.40667	9.18667	6.45	5.73667	8.62	6.39667	7.42333	9.17	9.81333	9.98333	6.70667	8.58333	7.29	7.83	8.18667	4.01	4.52333	4.80333	3.80333	4.64667	3.85667	3.33667	3.01333	2.81667
16 Hours		12.5867	12.43	8.92333	7.09	13.3767	6.39333	11.1367	7.58	7.73333	10.18	8.50333	10.02	11.5167	10.1967	10.9133	6.76	8.85333	10.0867	4.06	3.63	4.66	3.51333	3.76333	4.54	6.09667	4.32	3.06667
24 Hours		8.62333	7.59333	7.90667	8.63	11.2	11.54	11.3967	6.48667	8.53667	8.00667	9.85	6.63333	9.76333	8.26	10.56	10.5467	9.29	6.54667	4.92	3.91667	4.62	5.51333	4	4.83	4.02	5.12667	3.68333
																	Figure 3D - Stat
																	Within each row, compare columns (simple effects within rows)
																	Number of families	6
																	Number of comparisons per family	3
																	Alpha	0.05
																	Bonferroni's multiple comparisons test	Mean Diff.	95.00% CI of diff.	Significant?	Summary	Adjusted P Value
																	Baseline Average
																	TRPV1 (+/-) CFA vs. TRPV1 (+/-) Saline	0.005556	-1.778 to 1.789	No	ns	>0.9999
																	TRPV1 (+/-) CFA vs. Wt CFA	1.945	0.1624 to 3.729	Yes	*	0.0274
																	TRPV1 (+/-) Saline vs. Wt CFA	1.94	0.1568 to 3.723	Yes	*	0.028
																	2 Hours
																	TRPV1 (+/-) CFA vs. TRPV1 (+/-) Saline	-2.46	-4.243 to -0.6766	Yes	**	0.0032
																	TRPV1 (+/-) CFA vs. Wt CFA	1.562	-0.2212 to 3.345	No	ns	0.1067
																	TRPV1 (+/-) Saline vs. Wt CFA	4.021	2.238 to 5.805	Yes	****	<0.0001
																	4 Hours
																	TRPV1 (+/-) CFA vs. TRPV1 (+/-) Saline	-1.349	-3.132 to 0.4345	No	ns	0.2071
																	TRPV1 (+/-) CFA vs. Wt CFA	2.951	1.168 to 4.734	Yes	***	0.0003
																	TRPV1 (+/-) Saline vs. Wt CFA	4.299	2.516 to 6.082	Yes	****	<0.0001
																	6 Hours
																	TRPV1 (+/-) CFA vs. TRPV1 (+/-) Saline	-0.2348	-2.018 to 1.548	No	ns	>0.9999
																	TRPV1 (+/-) CFA vs. Wt CFA	4.229	2.446 to 6.012	Yes	****	<0.0001
																	TRPV1 (+/-) Saline vs. Wt CFA	4.464	2.681 to 6.247	Yes	****	<0.0001
																	16 Hours
																	TRPV1 (+/-) CFA vs. TRPV1 (+/-) Saline	0.02444	-1.759 to 1.808	No	ns	>0.9999
																	TRPV1 (+/-) CFA vs. Wt CFA	5.511	3.728 to 7.294	Yes	****	<0.0001
																	TRPV1 (+/-) Saline vs. Wt CFA	5.487	3.704 to 7.27	Yes	****	<0.0001
																	24 Hours
																	TRPV1 (+/-) CFA vs. TRPV1 (+/-) Saline	0.273	-1.51 to 2.056	No	ns	>0.9999
																	TRPV1 (+/-) CFA vs. Wt CFA	4.587	2.804 to 6.37	Yes	****	<0.0001
																	TRPV1 (+/-) Saline vs. Wt CFA	4.314	2.531 to 6.097	Yes	****	<0.0001
																	Test details	Mean 1	Mean 2	Mean Diff.	SE of diff.	N1	N2	t	DF
																	Baseline Average
																	TRPV1 (+/-) CFA vs. TRPV1 (+/-) Saline	9.306	9.301	0.005556	0.7361	9	9	0.007548	144
																	TRPV1 (+/-) CFA vs. Wt CFA	9.306	7.361	1.945	0.7361	9	9	2.643	144
																	TRPV1 (+/-) Saline vs. Wt CFA	9.301	7.361	1.94	0.7361	9	9	2.635	144
																	2 Hours
																	TRPV1 (+/-) CFA vs. TRPV1 (+/-) Saline	5.606	8.065	-2.46	0.7361	9	9	3.341	144
																	TRPV1 (+/-) CFA vs. Wt CFA	5.606	4.044	1.562	0.7361	9	9	2.122	144
																	TRPV1 (+/-) Saline vs. Wt CFA	8.065	4.044	4.021	0.7361	9	9	5.463	144
																	4 Hours
																	TRPV1 (+/-) CFA vs. TRPV1 (+/-) Saline	7.731	9.08	-1.349	0.7361	9	9	1.832	144
																	TRPV1 (+/-) CFA vs. Wt CFA	7.731	4.78	2.951	0.7361	9	9	4.009	144
																	TRPV1 (+/-) Saline vs. Wt CFA	9.08	4.78	4.299	0.7361	9	9	5.84	144
																	6 Hours
																	TRPV1 (+/-) CFA vs. TRPV1 (+/-) Saline	8.097	8.332	-0.2348	0.7361	9	9	0.319	144
																	TRPV1 (+/-) CFA vs. Wt CFA	8.097	3.868	4.229	0.7361	9	9	5.745	144
																	TRPV1 (+/-) Saline vs. Wt CFA	8.332	3.868	4.464	0.7361	9	9	6.064	144
																	16 Hours
																	TRPV1 (+/-) CFA vs. TRPV1 (+/-) Saline	9.694	9.67	0.02444	0.7361	9	9	0.03321	144
																	TRPV1 (+/-) CFA vs. Wt CFA	9.694	4.183	5.511	0.7361	9	9	7.487	144
																	TRPV1 (+/-) Saline vs. Wt CFA	9.67	4.183	5.487	0.7361	9	9	7.454	144
																	24 Hours
																	TRPV1 (+/-) CFA vs. TRPV1 (+/-) Saline	9.101	8.829	0.273	0.7361	9	9	0.3708	144
																	TRPV1 (+/-) CFA vs. Wt CFA	9.101	4.514	4.587	0.7361	9	9	6.231	144
																	TRPV1 (+/-) Saline vs. Wt CFA	8.829	4.514	4.314	0.7361	9	9	5.861	144

## Sheet: Fig 3E
Figure 3E - Data
		TRPV1 (-/-) CFA	TRPV1 (-/-) CFA	TRPV1 (-/-) CFA	TRPV1 (-/-) CFA	TRPV1 (-/-) CFA	TRPV1 (-/-) CFA	TRPV1 (-/-) Saline	TRPV1 (-/-) Saline	TRPV1 (-/-) Saline	TRPV1 (-/-) Saline	TRPV1 (-/-) Saline	TRPV1 (-/-) Saline	Wt CFA	Wt CFA	Wt CFA	Wt CFA	Wt CFA	Wt CFA
Baseline Average		10.1989	9.55444	11.4333	12.6156	13.0533	12.2644	12.8444	11.0078	12.4611	11.3333	11.3411	10.7056	8.95778	7.90222	7.08222	9.34222	7.23889	7.86667
2 Hours		9.74667	12.1067	9.78667	10.9733	10.43	11.0533	11.7133	8.76	12.68	8.24	10.35	11.3067	3.25333	2.98333	3.27667	3.6	2.97333	3.46
4 Hours		11.4333	7.85	10.2333	11.0867	8.51	10.0167	10.3033	9.80667	8.66	8.55333	8.84	8.48	3.50667	4.62667	3.38667	4.15333	4.48667	3.46
6 Hours		13.87	7.85	10.2333	14.5633	8.51	10.0167	11.3233	9.76667	10.31	12.6733	12.1833	13.9867	4.49333	4.11	3.88333	4.63333	3.16667	3.68333
24 Hours		12.82	12.2667	10.6367	13.59	17.3967	15.6533	11.8267	14.1367	16.14	13.3633	14.5867	12.0867	3.04	5.98	3.79333	3.6	2.74333	3.05667
Figure 3E - Stat
Within each row, compare columns (simple effects within rows)
Number of families	5
Number of comparisons per family	3
Alpha	0.05
Bonferroni's multiple comparisons test	Mean Diff.	95.00% CI of diff.	Significant?	Summary	Adjusted P Value
Baseline Average
TRPV1 (-/-) CFA vs. TRPV1 (-/-) Saline	-0.09556	-2.116 to 1.925	No	ns	>0.9999
TRPV1 (-/-) CFA vs. Wt CFA	3.455	1.434 to 5.476	Yes	***	0.0002
TRPV1 (-/-) Saline vs. Wt CFA	3.551	1.53 to 5.571	Yes	***	0.0002
2 Hours
TRPV1 (-/-) CFA vs. TRPV1 (-/-) Saline	0.1744	-1.846 to 2.195	No	ns	>0.9999
TRPV1 (-/-) CFA vs. Wt CFA	7.425	5.404 to 9.446	Yes	****	<0.0001
TRPV1 (-/-) Saline vs. Wt CFA	7.251	5.23 to 9.271	Yes	****	<0.0001
4 Hours
TRPV1 (-/-) CFA vs. TRPV1 (-/-) Saline	0.7478	-1.273 to 2.769	No	ns	>0.9999
TRPV1 (-/-) CFA vs. Wt CFA	5.918	3.898 to 7.939	Yes	****	<0.0001
TRPV1 (-/-) Saline vs. Wt CFA	5.171	3.15 to 7.191	Yes	****	<0.0001
6 Hours
TRPV1 (-/-) CFA vs. TRPV1 (-/-) Saline	-0.8667	-2.887 to 1.154	No	ns	0.8909
TRPV1 (-/-) CFA vs. Wt CFA	6.846	4.825 to 8.866	Yes	****	<0.0001
TRPV1 (-/-) Saline vs. Wt CFA	7.712	5.691 to 9.733	Yes	****	<0.0001
24 Hours
TRPV1 (-/-) CFA vs. TRPV1 (-/-) Saline	0.03722	-1.984 to 2.058	No	ns	>0.9999
TRPV1 (-/-) CFA vs. Wt CFA	10.03	8.004 to 12.05	Yes	****	<0.0001
TRPV1 (-/-) Saline vs. Wt CFA	9.988	7.967 to 12.01	Yes	****	<0.0001
Test details	Mean 1	Mean 2	Mean Diff.	SE of diff.	N1	N2	t	DF
Baseline Average
TRPV1 (-/-) CFA vs. TRPV1 (-/-) Saline	11.52	11.62	-0.09556	0.8252	6	6	0.1158	75
TRPV1 (-/-) CFA vs. Wt CFA	11.52	8.065	3.455	0.8252	6	6	4.187	75
TRPV1 (-/-) Saline vs. Wt CFA	11.62	8.065	3.551	0.8252	6	6	4.303	75
2 Hours
TRPV1 (-/-) CFA vs. TRPV1 (-/-) Saline	10.68	10.51	0.1744	0.8252	6	6	0.2114	75
TRPV1 (-/-) CFA vs. Wt CFA	10.68	3.258	7.425	0.8252	6	6	8.998	75
TRPV1 (-/-) Saline vs. Wt CFA	10.51	3.258	7.251	0.8252	6	6	8.787	75
4 Hours
TRPV1 (-/-) CFA vs. TRPV1 (-/-) Saline	9.855	9.107	0.7478	0.8252	6	6	0.9062	75
TRPV1 (-/-) CFA vs. Wt CFA	9.855	3.937	5.918	0.8252	6	6	7.172	75
TRPV1 (-/-) Saline vs. Wt CFA	9.107	3.937	5.171	0.8252	6	6	6.266	75
6 Hours
TRPV1 (-/-) CFA vs. TRPV1 (-/-) Saline	10.84	11.71	-0.8667	0.8252	6	6	1.05	75
TRPV1 (-/-) CFA vs. Wt CFA	10.84	3.995	6.846	0.8252	6	6	8.296	75
TRPV1 (-/-) Saline vs. Wt CFA	11.71	3.995	7.712	0.8252	6	6	9.346	75
24 Hours
TRPV1 (-/-) CFA vs. TRPV1 (-/-) Saline	13.73	13.69	0.03722	0.8252	6	6	0.04511	75
TRPV1 (-/-) CFA vs. Wt CFA	13.73	3.702	10.03	0.8252	6	6	12.15	75
TRPV1 (-/-) Saline vs. Wt CFA	13.69	3.702	9.988	0.8252	6	6	12.1	75

[truncated: 10 more sheets: Fig 3F, Fig 4, Fig 5A, Fig 5B, Fig 5C, Fig 6A, Fig 6B, Fig 6C, Fig 6D, Fig 6E]
